# Supplementary material for: Optimized treatment parameter by computer simulation for high-intensity focused ultrasound treatment of uterine adenomyosis: Short-term and long-term results
Source: PLoS One. 2024 Mar 28;19(3):e0301193. doi: 10.1371/journal.pone.0301193 (PMC10977802; doi:10.1371/journal.pone.0301193)
Supplement: S1 File — (XLSX) [file pone.0301193.s012.xlsx]

## Sheet: Sheet1
ID	Age	BMI	Date_Sc	Date_HIFU	Date_1M	Date_3M	Time_Tx	Time_new_sonication_min	Watt	Rectus Muscle Heat Injury	Cesarean section	Scar	Vol_Ut_0mo	Vol_Ut_HIFU	Vol_Ut_1mo	Vol_Ut_3mo	Vol_adeno_0mo	Vol_Adeno_HIFU	Vol_Adeno_1mo	Vol_Adeno_3mo	NPV_0mo	NPV_1mo	NPV_3mo	NPVR_0mo	NPVR_1mo	NPVR_3mo	AVSR_1mo	AVSR_3mo	Interval_P	epidural	Parameter_group_new	Pain_HIFU	Willing_reTx	Group_FAS	Group_OneMo	Group_PPS	Dys_0mo	Dys_1mo	Dys_3mo	Dys_12mo	Dys_3yr	Imp_Dys_1mo	Imp_Dys_3mo	Imp_Dys_12mo	Imp_Dys_3yr	Meno_0mo	Meno_1mo	Meno_3mo	Meno_12mo
59	51	28.2815	2017-03-13	2017-03-16	2017-04-14	2017-06-13	52	20.65	288.9	mild heat injury, abdominal wall	0	0	488.022	330.064	343.517	321.053	277.101	277.101	253.509	186.593	254.387	203.112	132.687	91.803	80.1205	71.1104	8.51405	32.6624	2	1	2	3	5	1	1	1	5	3	1			1	1			5	3	1
47	48	31.8459	2016-06-29	2016-06-30	2016-08-05 2016-08-03	2016-10-04	72	27.7333	214.597		0	0	179.945	188.738	184.083	223.004	42.7464	42.7464	27.8215	41.4216	16.9703	0.97801	0.552288	39.7	3.5153	1.33333	34.9149	3.09912	4	0	1	4	5	1	1	1	5	3	3	3	2	1	1	1	1	4	3	2	1
17	44	26.5293	2016-08-17	2016-08-18	2016-09-20	2016-11-16	118	49.9333	284.129	mild to mod	0	1	662.637	672.979	613.868	558.062	475.169	475.169	449.087	388.066	415.722	332.921	233.467	87.4894	74.1328	60.1617	5.48889	18.3309	2	0	2	4	3	1	1	1	4	3	2	3		1	1	1		5	1	1	1
8	41	21.8062	2016-06-21	2016-06-23	2016-07-22	2016-09-29	133	52.0333	182.473	mild	0	0	184.933	204.359	167.776	163.088	52.1117	52.1117	42.8431	34.8234	17.3385	19.5811	5.23	33.2718	45.7042	15.0186	17.786	33.1754	4	0	1	3	3	1	1	1	5	2	3	3	3	1	1	1	1	4	1	3	2
43	39	20.7967	2016-03-02	2016-03-31	2016-05-02	2016-06-27	97	27.0833	166.398		0	0	267.766	230.452	256.29	226.265	60.6366	60.6366	35.7261	35.87	20.4849	6.15048	0.480114	33.783	17.2156	1.33849	41.0816	40.8444	4	0	1	3	3	1	1	1	4	3	2	4		1	1	0		4	3	4	3
37	38	19.4892	2016-08-09	2016-08-11	2016-09-13	2016-11-18	162	85.05	174.051	mod	0	0	275.56	261.935	241.062	222.66	102.495	102.495	79.2491	68.0067	25.6061	13.8323	5.00825	24.9828	17.4542	7.36434	22.6799	33.6487	2	0	2	3	4	1	1	1	4	4	3	2	3	0	1	1	1	4	3	3	1
15	44	24.6094	2016-03-28	2016-03-31	2016-04-27	2016-06-28	93	13.5833	284.333	mild	0	0	217.302	213.049	150.326	206.204	84.4153	84.4153	86.8991	114.593	1.24474	0	0	1.47454	0	0	-2.94227	-35.7496	4	0	1	4	3	1	1	1	4	4	3	2	4	0	1	1	0	4	4	2	2
19	43	28.2284	2016-06-01	2016-06-09	2016-07-13	2016-09-12	120	21.6333	257.123	mild to moderate	0	0	721.327	869.289	758.794	577.141	504.854	504.854	286.931	259.265	409.347	221.424	118.303	81.0822	77.1698	45.63	43.1656	48.6456	4	0	1	5	3	1	1	1	4	1	4	3	1	1	0	1	1	5	1	3	5
7	46	25.9766	2016-06-28	2016-07-14 /MRI 07-15	2016-08-09	2016-10-17	86	33.4833	266.311	mild	0	0	899.984	999.215	795.357	633.939	550.719	550.719	384.301	201.627	339.506	342.561	167.618	61.6479	89.1386	83.1329	30.2182	63.3884	2	0	2	5	0	1	1	1	5	3	2	1		1	1	1		5	3	1	1
49	41	24.5205	2017-01-10	2017-01-12	2017-02-23	2017-04-25	136	59.0833	201.365		0	0	248.067	287.842	181.952	173.714	117.148	117.148	35.0577	51.777	74.2137	22.6407	2.88068	63.3505	64.5811	5.56364	70.0739	55.802	2	1	2	3	5	1	1	1	5	3	3	3	3	1	1	1	1	2	1	1	1
23	49	23.1911	2017-01-31	2017-02-02	2017-03-06	2017-05-10	67	26.95	156.403		0	0	565.732	583.762	612.019	395.806	303.966	303.966	357.309	179.594	298.216	275.378	170.017	98.1086	77.07	94.6673	-17.5493	40.9163	2	1	2	5	2	1	1	1	5	3	3	3		1	1	1		5	3	3	3
50	46	23.2335	2016-10-07 / MRI 2016-10-10	2016-10-13	2016-11-14	2017-01-11	53	23.3333	178.384		0	1	239.21	222.818	185.927	174.589	52.9537	52.9537	30.3131	28.3361	23.4116	14.644	4.4455	44.2114	48.3092	15.6884	42.7556	46.4889	2	0	2	5	3	1	1	1	5	5	2	4		0	1	1		5	5	3	4
44	47	23.7133	2016-03-07	2016-03-24	2016-04-19	2016-06-10	85	24.5	175.675	Focal defect at anterior uterine body wall due to heat injury. Moderate heat injury at lower midline abdominal wall.	0	1	411.475	482.248	298.913	273.707	103.527	133.378	90.4748	90.4748	103.527	90.4748	53.9061	77.6194	100	59.5814	32.1664	32.1664	4	0	1	5	5	1	1	1	4	1	1	1	1	1	1	1	1	5	1	1	2
38	45	19.9219	2016-04-05	2016-04-07	2016-05-10	2016-07-11	105	48.8333	110.949		0	0	213.96	251.366	180.39	228.463	60.0613	60.0613	61.5048	60.4797	20.6554	0.6799	0	34.3905	1.10544	0	-2.40334	-0.696621	4	0	1	4	3	1	1	1	5	4	4	2	1	1	1	1	1	5	4	5	2
36	35	19.8851	2016-07-19	2016-07-21	2016-08-22	2016-11-01	86	46.55	185.397	mild to mod	0	1	165.373	198.682	237.669	231.302	5.81001	5.81001	5.9622	3.56948	4.21747	0	0	72.5898	0	0	-2.6195	38.5633	2	0	2	0	5	1	1	1	4	3	2	2	5	1	1	1	0	5	4	2	2
10	45	20.3244	2017-02-27	2017-03-02	2017-03-31	2017-06-13	118	66.9667	123.361		0	0	248.981	280.161	207.235	206.28	70.8309	76.5044	70.8309	36.8087	70.8309	55.3334	26.3592	92.5841	78.1204	71.6113	7.41591	51.8868	2	1	2	5	4	1	1	1	4	3	2	1	2	1	1	1	1	5	2	5	4
18	44	23.4236	2017-04-03	2017-04-06	2017-05-12	2017-07-11	140	31.0333	126.712		0	0	264.759	257.002	230.921	202.257	16.0571	16.0571	3.4267	6.24148	15.4703	1.74054	0.37656	96.3455	50.7937	6.03318	78.6594	61.1296	2	1	2	5	3	1	1	1	5	3	1	2	2	1	1	1	1	5	5	3	2
62	38	22.1222	2017-05-02	2017-05-04	2017-06-05	2017-08-07	62	30.8	212.917		0	1	105.107	83.6246	86.8991	69.1866	16.3176	18.9786	11.7884	1.29443	16.3176	8.96213	1.12184	85.9788	76.0248	86.6667	37.8858	93.1796	2	1	2	0	5	1	1	1	5	3	1	2		1	1	1		4	1	1	1
27	41	25.0331	2017-06-28	2017-06-29	2017-08-01	2017-09-26	113	57.8667	164.751		1	0	258.906	244.193	280.422	359.276	152.632	152.632	79.2763	107.225	63.1716	3.71644	0	41.3881	4.68795	0	48.0606	29.7492	2	1	2	0	4	1	1	1	5	2	3			1	1			4	1	1
3	45	21.8568	2015-12-22	2016-01-14	2016-02-16	2016-04-26	121	43.9333	158.607		0	0	349.033	370.878	329.189	329.701	208.426	208.426	150.473	151.016	171.256	128.03	81.1173	82.1665	85.0851	53.7143	27.8049	27.5444	4	0	1	4	3	1	1	1	4	1	1	2	4	1	1	1	0	4	3	2	2
39	44	19.2747	2016-01-11	2016-01-28	2016-02-24	2016-04-25	132	45.0833	167.661		0	0	332.85	324.091	316.969	293.168	100.793	100.793	70.6427	72.902	16.9975	7.70118	1.10144	16.8638	10.9016	1.51085	29.9128	27.6712	4	0	1	5	3	1	1	1	4	4	4	2	5	0	0	1	0	3	2	2	3
25	45	21.3675	2017-03-21	2017-03-24	2017-04-26	2017-07-04	83	35.5833	150.935	Bone signal change in S2 : HIFU induced bone change, most likely. : F/U is needed	0	0	168.369	181.464	158.833	183.437	0.598312	2.63592	0.823725	0.18828	0.598312	0.823725	0.18828	22.6984	100	100	68.75	92.8571	2	1	2	4	5	1	1	1	5	3	2	3	4	1	1	1	1	5	3	4	3
9	41	19.3973	2016-05-31	2016-06-02	2016-07-04	2016-08-23	59	14.8	135.909		0	0	117.152	136.087	121.158	74.3329	2.7	2.7	2.3	1.5	0	0	0	0	0	0	14.8148	44.4444	4	0	1	2	5	1	1	1	5	4	2	2		1	1	1		5	3	2	1
4	47	20.4244	2017-02-13 US 2017-02-16	2017-02-16	2017-03-21	2017-05-16	135	59.7333	113.136		1	1	310.599	334.977	339.243	269.148	60.099	76.6587	85.1653	39.3558	60.099	60.6262	25.9973	78.3981	71.1864	66.0571	-11.0967	48.6611	2	1	2	2	5	1	1	1	4	1	2	4	2	1	1	0	1	3	1	2	1
57	49	23.381	2017-02-28	2017-03-03 01:20:00	2017-03-29	2017-06-08	85	33.3667	153.833	mild, left lower rectus muscle	0	0	499.452	508.356	489.377	452.445	237.515	237.515	237.515	225.101	223.865	209.685	79.1655	94.2529	88.2829	35.1688	0	5.22658	2	1	2	4	2	1	1	1	4	2	2	3		1	1	1		4	3	4	4
13	49	21.9076	2016-05-17	2016-05-19 (2016-05-23MRI)	2016-06-24	2016-08-25	58	26.9333	178.16		0	0	355.794	379.968	311.241	317.233	110.375	122.194	90.4121	51.2917	110.375	90.4121	51.2917	90.3283	100	100	26.0092	58.0243	4	0	1	3	1	1	1	1	5	2	2	2	1	1	1	1	1	5	2	5	1
40	45	22.2063	2016-02-22	2016-02-25	2016-03-28	2016-05-30	52	22.05	109.262		0	0	214.639	238.606	253.707	254.891	81.4625	81.4625	128.365	109.234	40.5011	1.61084	0	49.7175	1.25489	0	-57.5758	-34.0909	4	0	1	5	4	1	1	1	4	3	3	5		1	1	0		4	3	3	5
54	35	25.1559	2016-11-14	2016-11-17	2016-12-16	2017-02-14	87	34.0667	304.938	Mod: Swelling and signal change of lower abdominal wall and lower rectus muscle - 3M : modereate degree heat injury, interval decrease in size.	0	1	123.156	121.033	124.248	160.666	35.6058	35.6058	32.0337	26.3121	1.53762	0.724878	0	4.31845	2.26286	0	10.0323	26.1016	2	0	2	5	0	1	1	1	5	3	4			1	1			5	3	4
55	43	22.6562	2017-02-07	2017-02-09	2017-03-07	2017-05-19	48	12.1333	181.4		1	1	163.459	196.761	158.855	137.005	71.3456	88.3598	37.6937	23.4722	71.3456	37.6937	6.70381	80.7444	100	28.5606	57.3407	73.4356	2	1	2	3	4	1	1	1	4	2	2	2	2	1	1	1	1	4	3	3	3
22	42	20.4669	2016-04-18	2016-04-21	2016-05-18	2016-07-19	146	67.2833	109.66		0	0	325.084	331.101	337.652	406.324	140.214	140.214	166.725	123.497	56.7016	15.2507	1.38072	40.4392	9.1472	1.11802	-18.9074	11.923	4	0	1	4	4	1	1	1	4	4	4	2	3	0	0	1	1	3	3	4	2
26	46	25.1623	2016-12-06	2016-12-08	2017-01-17	2017-03-14	59	17.85	255.796	mild	0	0	229.343	203.142	184.811	226.049	150.724	150.724	89.6213	97.9433	32.3936	6.60863	1.08261	21.4919	7.37395	1.10534	40.5396	35.0183	2	0	2	5	0	1	1	1	4	3	2	5	2	1	1	0	1	4	1	1	4
33	45	21.0303	2016-02-25	2016-03-03	2016-03-29	2016-05-31	94	29	180.641		0	0	378.757	402.001	339.892	302.378	214.184	214.184	231.327	201.42	52.4925	56.245	10.9307	24.5081	24.3141	5.42681	-8.00357	5.95927	4	0	1	5	0	1	1	1	5	4	5	5		1	0	0		5	4	4	4
32	45	21.7193	2017-01-03	2017-01-05 04:40:00	2017-02-08	2017-04-07	75	29.8667	182.168		0	0	276.615	255.943	209.477	182.472	110.241	130.093	99.9202	44.5654	110.241	99.9202	44.5654	84.7401	100	100	23.1933	65.7435	2	1	2	3	3	1	1	1	5	1	1	2	5	1	1	1	0	5	1	1	1
1	42	18.1349	2017-05-15	2017-05-18	2017-06-16	2017-08-03	125	56.8167	186.365	heat change	0	0	562.33	517.243	470.512	424.91	251.207	251.207	244.45	194.874	241.835	158.009	109.039	96.2692	64.6384	55.9537	2.68987	22.425	2	1	2	3	4	1	1	1	5	5	3			0	1			5	3	2
58	34	23.7594	2017-02-20	2017-02-23	2017-03-28	2017-05-23	45	22.6333	168.99		0	0	318.829	322.571	264.361	201.999	149.089	165.567	154.917	149.089	149.089	149.089	112.686	90.0474	96.2381	75.5828	6.43266	9.95255	2	1	2	0	5	1	1	1	5	3	1	2		1	1	1		5	1	1	1
12	37	26.9989	2017-01-18	2017-01-19	2017-02-27	2017-04-14	67	14.35	252.783		0	0	140.956	156.343	145.7	103.115	59.8903	59.8903	36.9029	22.0005	50.7415	36.9029	18.8468	84.724	100	85.6654	38.3825	63.2653	2	1	2	5	5	1	1	1	4	2	2	1		1	1	1		3	2	1	1
41	47	30.4114	2016-01-12	2016-02-04	2016-03-08	2016-05-17	102	22.75	204.507		0	0	639.446	555.476	567.246	541.242	298.11	298.11	222.986	191.69	259.262	177.699	89.3012	86.9684	79.6904	46.5863	25.2	35.6982	4	0	1	5	5	1	1	1	5	1	2	1	3	1	1	1	1	5	1	1	1
56	46	22.9591	2016-12-26	2016-12-29	2017-02-01	2017-03-28	73	28.5833	230.249	mod	0	0	675.23	637.116	648.671	396.442	306.623	306.623	250.888	150.389	266.851	250.888	150.389	87.029	100	100	18.177	50.9533	2	1	2	2	3	1	1	1	5	1	1	1	1	1	1	1	1	5	1	1	1
6	50	21.048	2017-08-29	2017-08-31	2017-09-28	2017-12-05	85	45.85	215.283		0	0	182.867	168.732	159.437	140.833	60.8144	60.8144	20.0832	11.9934	35.246	19.3301	8.28432	57.9567	96.25	69.0738	66.9763	80.2786	2	1	2	5	5	1	1	1	4	1	1	1		1	1	1		5	1	1	1
11	43	24.3865	2017-06-07	2017-06-08	2017-07-10	2017-09-05	56	25.7833	234.15	Injury	0	0	225.4	254.1	243.785	173.447	66.3582	66.3582	69.5825	29.3717	51.0066	69.5825	25.1291	76.8655	100	85.5556	-4.85892	55.7377	2	1	2	1	4	1	1	1	5	1	1	1	1	1	1	1	1	5	1	1	1
14	43	19.2751	2017-08-29	2017-08-31	2017-09-25	2017-12-04	100	53.9	169.413		0	0	144.976	121.7	138.36	101.285	23.2536	23.9869	20.6449	4.76348	23.2536	17.9263	3.17984	96.9431	86.8318	66.7545	13.9325	80.1413	2	1	2	4	5	1	1	1	5	3	2	2		1	1	1		2	1	1	1
16	42	17.8652	2017-04-17	2017-04-20	2017-05-22	2017-07-18	110	42	181.974		0	0	229.309	229.099	222.699	197.106	106.302	106.302	84.9519	33.2126	66.4252	49.116	22.9116	62.487	57.8162	68.9846	20.0846	68.7565	2	1	2	5	0	1	1	1	5	1	1	2	2	1	1	1	1	1	1	1	1
20	45	20.6905	2016-09-28	2016-09-29	2016-10-26	2016-12-20	114	45.3833	152.832	moderate(around incision scar)	1	1	226.524	242.971	231.81	170.439	1.38072	1.38072	0	0	0	0	0	0	0	0	100	100	2	0	2	5	0	1	1	1	4	1	2	2	2	1	1	1	1	4	1	2	2
24	46	18.7959	2016-08-03	2016-08-04	2016-09-12	2016-11-17	171	78.9667	163.182	minimal	0	1	361.472	356.318	262.713	224.263	65.8478	65.8478	31.631	20.1501	50.9067	23.0643	11.4772	77.3097	72.9167	56.9586	51.9634	69.3989	2	0	2	3	4	1	1	1	5	3	3	3		1	1	1		4	4	2	2
29	42	23.4072	2017-07-03	2017-07-06	2017-08-08	2017-10-11	94	44.2167	132.467		1	0	393.764	421.484	310.662	322.76	11.3282	14.1702	5.94233	2.9811	11.3282	5.52288	0.822679	79.9439	92.9414	27.5965	58.0645	78.9621	2	1	2	1	5	1	1	1	5	1	1			1	1			5	1	2
30	43	23.0504	2017-04-24	2017-04-27	2017-05-24	2017-07-25	152	64.6333	138.635		1	0	447.037	469.307	423.421	363.917	232.065	232.065	196.586	153.879	200.295	136.66	32.6352	86.3102	69.5165	21.2083	15.2881	33.6912	2	1	2	3	0	1	1	1	5	3	3	4	4	1	1	1	1	1	2	2	2
48	45	24.4043	2016-07-11	2016-07-14	2016-08-17	2016-10-14	87	41.55	155.145		0	1	334.983	454.299	391.489	362.929	23.705	23.705	10.6692	5.4392	20.703	10.6692	5.4392	87.3359	100	100	54.9917	77.0546	4	0	1	5	3	1	1	1	4	1	1	1	1	1	1	1	1	4	1	2	2
64	41	23.7769	2017-07-18	2017-07-20	2017-08-21	2017-10-24	138	75.95	203.762		0	0	340.165	312.935	274.299	231.98	13.4725	13.4725	7.78224	2.24367	12.0499	3.61498	1.19662	89.441	46.4516	53.3333	42.236	83.3463	2	1	2	5	5	1	1	1	5	2	2	2	1	1	1	1	1	5	1	2	2
65	43	21.7438	2017-07-31	2017-08-03	2017-08-31	2017-11-07	81	45.0167	175.931		0	0	172.916	172.659	149.761	165.111	45.6108	47.9737	35.8485	14.5917	45.6108	27.3843	13.5938	95.0746	76.3889	93.1613	25.2747	69.584	2	1	2	3	4	1	1	1	5	4	4	4	4	1	1	1	1	5	3	2	2
66	38	24.1093	2017-07-31	2017-08-03	2017-08-30	2017-11-07	85	36.05	156.921		0	0	103.309	106.472	109.108	109.081	39.6894	39.6894	43.0534	22.7819	20.8049	14.3145	4.35136	52.4194	33.2483	19.1001	-8.47565	42.5996	2	1	2	2	0	1	1	1	4	2	2	2	3	1	1	1	1	5	1	1	2
5	50	20.8325	2016-11-11	2016-11-16	2016-12-16	2017-02-14	201	79.2667	163.47		0	0	311.829	289.065	286.186	292.311	6.75716	6.75716	3.81424	2.4968	0.897468	0.87864	0.12552	13.2817	23.0358	5.02723	43.5526	63.0495	2	0	2	3	5	1	1	1	4	2	2	1	1	1	1	1	1	4	1	2	1
28	37	23.4375	2016-10-19	2016-10-20	2016-11-14	2017-01-20	78	40.0167	187.277		0	1	167.747	192.056	168.197	149.204	37.1644	37.1644	32.336	20.7108	15.7423	7.5312	2.11815	42.3586	23.2904	10.2273	12.9918	44.2724	2	0	2	3	3	1	1	1	4	3	3	3	3	1	1	1	1	4	3	3	3
34	42	24.539	2016-10-31	2016-11-03	2016-12-13	2017-02-06	123	44.75	280.895	mild	1	1	257.355	220.178	169.565	162.897	38.5503	38.5503	28.446	20.8698	17.623	7.11698	3.38276	45.7143	25.0193	16.2089	26.2108	45.8635	2	0	2	3	3	1	1	1	5	2	2	2	2	1	1	1	1	5	2	1	1
45	39	236.542	2016-06-13	2016-06-16	2016-07-12	2016-09-13	77	18.2667	194.3		0	0	175.628	182.657	162.272	184.765	7.02912	7.02912	6.70748	5.53543	0	0	0	0	0	0	4.57589	21.25	4	0	1	5	3	1	1	1	4	4	3	4	3	0	1	0	1	4	3	4	4
51	46	20.437	2016-09-30	2016-10-06	2016-11-01	2017-01-03	77	40.3667	138.56	Rectal wall swelling and suspected transmural wall injury	0	0	325.8	394.484	421.154	187.82	151.565	178.958	224.053	90.1783	151.565	166.504	85.0419	84.6933	74.3147	94.3042	-25.1987	49.6093	2	0	2	5	0	1	1	1	4	2	1	1		1	1	1		3	1	1	1
53	41	22.6003	2016-10-24	2016-10-27	2016-12-09	2017-02-06	90	50.8333	154.858		0	0	318.507	284.591	240.92	268.864	34.267	56.2696	28.8304	27.549	34.267	12.2696	9.50971	60.8979	42.5578	34.5192	48.7638	51.041	2	0	2	4	4	1	1	1	5	3	2		3	1	1		1	5	3	4
63	42	17.2584	2017-07-03/07-04	2017-07-06	2017-08-07	2017-09-25	98	47.3667	116.323		0	0	164.933	161.259	147.612	134.859	60.7203	60.7203	51.9151	37.6142	46.3922	33.3224	6.52704	76.4031	64.1864	17.3526	14.5013	38.0534	2	1	2	3	4	1	1	1	4	4	2	4	5	0	1	0	0	4	3	3	2
42	40	20.9977	2016-02-11 / 2016-02-15	2016-02-18	2016-03-21	2016-05-18	79	29.85	146.582		0	1	215.047	203.311	198.221	189.984	42.2626	42.2626	29.1039	25.0371	3.09407	0.897468	0.175728	7.32106	3.08367	0.701872	31.1355	40.7583	4	0	1	5	0	1	1	1	5	5	5	4	1	0	0	1	1	3	3	3	4
31	41	18.5178	2017-06-12	2017-06-15	2017-07-18	2017-09-15	58	24.15	202.588		0	0	118.588	154.218	101.893	99.7989	15.9986	34.2126	24.7118	11.5583	15.9986	13.0876	10.8449	46.7623	52.9608	93.8281	27.77	66.2162	2	1	2	2	1	1	1	1	4	2	1	2	2	1	1	1	1	3	1	1	1
46	48	29.2553	2016-07-19	2016-07-21	2016-08-17	2016-10-07	105	44.1	260.233	minimal	0	0	438.881	388.61	351.639	359.73	100.918	100.918	78.814	69.0234	52.1117	45.229	21.6281	51.6376	57.3871	31.3345	21.903	31.6045	2	0	2	4	3	1	1	1	4	3	2	2	2	1	1	1	1	4	3	3	1
61	46	22.8099	2017-03-29	2017-03-31	2017-04-25	2017-07-03	85	41.7667	209.729		0	0	420.199	361.231	371.288	362.966	66.8206	106.868	87.6067	12.711	66.8206	71.5935	12.711	62.5264	81.7215	100	18.0233	88.1059	2	1	2	3	1	1	1	1	5	5	2			0	1			4	4	1
21	44	26.5419	2016-03-09	2016-03-10	2016-04-04	2016-06-14	55	11.5	253.161	Mild to moderate	1	1	226.162	208.677	208.677	211.893	70.4167	70.4167	71.7974	71.7974	20.9148	0	0	29.7014	0	0	-1.96078	-1.96078	4	0	1	5	3	1	1	1	5	2	2	3	3	1	1	1	1	2	2	1	2
2	53	24.0021	2016-06-20	2016-06-23	2016-07-22	2016-09-30	117	53.6667	145.738		0	0	216.666	241.384	244.042	214.48	33.2581	33.2581	38.6455	32.0045	0	0	0	0	0	0	-16.1988	3.7694	4	0	1	5	0	1	1	1	5	3	1			1	1			4	3	1
60	49	23.9224	2017-03-07	2017-03-23	2017-04-19	2017-06-26	110	46.9	189.587	ild heat accumuation around central scar and mild rectus abdominis musle heat injury - improving	0	0	406.355	405.848	381.581	316.113	295.056	295.056	277.123	194.942	256.594	105.865	81.5378	86.9647	38.2015	41.8267	6.07771	33.9304	2	1	2	5	0	1	1	1	5	2	1	1	3	1	1	1	1	4	1	3	2
35	50	23.5556	2017-05-08	2017-05-11	2017-06-14	2017-08-08	117	63.7	152.475	mild	1	1	182.213	230.643	179.649	142.789	92.9287	103.946	84.4153	39.9781	92.9287	58.2204	18.8468	89.4008	68.9689	47.1429	18.7894	61.5396	2	1	2	4	5	1	1	1	4	4	2	2	3	0	1	1	1	3	4	2	1
52	47	21.5019	2016-11-01	2016-11-03	2016-12-13	2017-02-10	120	31.6167	270.135	mod	0	0	198.871	194.22	253.305	217.244	136.079	136.079	120.813	72.6196	57.8145	28.8304	11.4223	42.4859	23.8636	15.729	11.2187	46.6344	2	0	2	5	5	1	1	1	5	4	2	4		1	1	1		5	4	2	4
[truncated: 25 more columns]
